# Supplementary material for: Pancreatic Cancer-Derived Small Extracellular Vesicles Remodel Hepatic Pre-Metastatic Niche via Hybrid Epithelial–Mesenchymal States
Source: Int J Mol Sci. 2026 Jun 10;27(12):5270. doi: 10.3390/ijms27125270 (PMC13299023; doi:10.3390/ijms27125270)
Supplement: Supplementary file 1 [file ijms-27-05270-s001.zip]

Archive with 1 entries (1 files):
- ijms-4359064-supplementary.pdf
